# Supplementary material for: A Novel Fluorescent Probe for the Detection of Hydrogen Peroxide
Source: Biosensors (Basel). 2023 Jun 16;13(6):658. doi: 10.3390/bios13060658 (PMC10296328; doi:10.3390/bios13060658)
Supplement: Supplementary file 1 [file biosensors-13-00658-s001.zip]

Archive with 1 entries (1 files):
- biosensors-2430189-supplementary.pdf
